# Supplementary material for: Effect of Vision and Surface Slope on Postural Sway in Healthy Adults: A Prospective Cohort Study
Source: Life (Basel). 2024 Feb 5;14(2):227. doi: 10.3390/life14020227 (PMC10890291; doi:10.3390/life14020227)
Supplement: Supplementary file 1 [file life-14-00227-s001.zip]

Archive with 1 entries (1 files):
- life-2840593-supplementary.docx
